# Supplementary material for: Comparative Stability Study of Polysorbate 20 and Polysorbate 80 Related to Oxidative Degradation
Source: Pharmaceutics. 2023 Sep 16;15(9):2332. doi: 10.3390/pharmaceutics15092332 (PMC10537708; doi:10.3390/pharmaceutics15092332)
Supplement: Supplementary file 1 [file pharmaceutics-15-02332-s001.zip]

Archive with 1 entries (1 files):
- pharmaceutics-2542210-supplementary.pdf
